# Supplementary material for: A Retrospective Study of the Safety and Immunogenicity of MVC-COV1901 Vaccine for People Living with HIV
Source: Vaccines (Basel). 2022 Dec 21;11(1):18. doi: 10.3390/vaccines11010018 (PMC9863561; doi:10.3390/vaccines11010018)
Supplement: Supplementary file 1 [file vaccines-11-00018-s001.zip]

Archive with 1 entries (1 files):
- vaccines-2064078-supplementary.pdf
